# Supplementary material for: Prognosis and Immunological Characteristics of PGK1 in Lung Adenocarcinoma: A Systematic Analysis
Source: Cancers (Basel). 2022 Oct 25;14(21):5228. doi: 10.3390/cancers14215228 (PMC9653683; doi:10.3390/cancers14215228)
Supplement: Supplementary file 1 [file cancers-14-05228-s001.zip]

Archive with 1 entries (1 files):
- cancers-1943060-supplementary.pdf
